# Supplementary material for: Biodiversity-Driven Screening of Amphibian Skin Secretions for Inflammatory Modulation in Joint Diseases
Source: Toxins (Basel). 2025 Sep 17;17(9):464. doi: 10.3390/toxins17090464 (PMC12474187; doi:10.3390/toxins17090464)
Supplement: Supplementary file 1 [file toxins-17-00464-s001.zip]

Archive with 1 entries (1 files):
- toxins-3808457-supplementary.pdf
